# Supplementary material for: Review of methods used by chiropractors to determine the site for applying manipulation
Source: Chiropr Man Therap. 2013 Oct 21;21:36. doi: 10.1186/2045-709X-21-36 (PMC4028787; doi:10.1186/2045-709X-21-36)
Supplement: Additional file 1 — QUADAS question level data. [file 2045-709X-21-36-S1.xlsx]

## Sheet: Sheet1
Author and Year of Paper	1.Was the spectrum of participants representative of the patients who will receive the test in practice?	2. Were selection criteria clearly prescribed or described in the paper?*	3. Was the reference (‘gold’) standard likely to classify the target condition correctly?	4. Was the period between performance of the reference (‘gold’) standard and the index (investigated) test short enough to be reasonably sure that the target condition did not change between the two tests?	5. Did either the whole sample or a random selection of the sample receive verification using the reference (‘gold’) standard?	6. Did participants receive the same reference (‘gold’) standard regardless of the index (investigated) test result?	7. Was the reference standard independent of the index test? (meaning that the index test did not form part of the reference standard.)	8. Was the execution of the index test prescribed or described in sufficient detail to permit its replication?*	9. Was the execution of the reference standard prescribed or described in sufficient detail to permit its replication?*	10. Were the index test results interpreted without knowledge of the results of the reference standard?	11. Were the reference standard results interpreted without knowledge of the results of the index test?	12. Were the same clinical data available when the test results were interpreted as would be available when the test is used in practice?	13. Were all test results reported (including uninterpretable, indeterminate or intermediate results, if these occurred)?	14. Were all entrants into the study accounted for, including any withdrawals?
Abbott_2003	YES	YES	YES	NO, UNCLEAR or N/A	YES	YES	YES	YES	YES	YES	YES	YES	NO, UNCLEAR or N/A	NO, UNCLEAR or N/A
Abbott_2005	YES	YES	YES	NO, UNCLEAR or N/A	YES	YES	YES	YES	YES	YES	YES	YES	YES	YES
Beattie_1990	YES	YES	YES	NO, UNCLEAR or N/A	YES	YES	YES	YES	YES	YES	NO, UNCLEAR or N/A	YES	YES	YES
Bierma-Zeinstra_2001	YES	YES	YES	YES	YES	YES	YES	YES	YES	YES	YES	NO, UNCLEAR or N/A	YES	YES
Brismee_2006	NO, UNCLEAR or N/A	YES	NO, UNCLEAR or N/A	NO, UNCLEAR or N/A	NO, UNCLEAR or N/A	NO, UNCLEAR or N/A	YES	YES	NO, UNCLEAR or N/A	YES	NO, UNCLEAR or N/A	NO, UNCLEAR or N/A	YES	YES
Bryner_1994	NO, UNCLEAR or N/A	NO, UNCLEAR or N/A	YES	YES	YES	YES	NO, UNCLEAR or N/A	YES	YES	YES	YES	NO, UNCLEAR or N/A	NO, UNCLEAR or N/A	YES
Caruso_2000	NO, UNCLEAR or N/A	NO, UNCLEAR or N/A	NO, UNCLEAR or N/A	NO, UNCLEAR or N/A	NO, UNCLEAR or N/A	YES	YES	NO, UNCLEAR or N/A	YES	YES	NO, UNCLEAR or N/A	NO, UNCLEAR or N/A	NO, UNCLEAR or N/A	NO, UNCLEAR or N/A
Chafetz_1988	YES	YES	YES	YES	NO, UNCLEAR or N/A	YES	YES	YES	YES	YES	YES	NO, UNCLEAR or N/A	YES	NO, UNCLEAR or N/A
Chakraverty_2007	YES	YES	YES	NO, UNCLEAR or N/A	YES	YES	YES	YES	YES	YES	YES	YES	YES	NO, UNCLEAR or N/A
Cooperstein_2003	YES	NO, UNCLEAR or N/A	NO, UNCLEAR or N/A	YES	YES	NO, UNCLEAR or N/A	NO, UNCLEAR or N/A	YES	NO, UNCLEAR or N/A	YES	NO, UNCLEAR or N/A	YES	YES	YES
Cooperstein_2004	NO, UNCLEAR or N/A	YES	YES	YES	YES	YES	YES	YES	YES	YES	YES	NO, UNCLEAR or N/A	YES	YES
Erikson_1996	YES	NO, UNCLEAR or N/A	NO, UNCLEAR or N/A	NO, UNCLEAR or N/A	YES	YES	YES	YES	NO, UNCLEAR or N/A	NO, UNCLEAR or N/A	NO, UNCLEAR or N/A	NO, UNCLEAR or N/A	NO, UNCLEAR or N/A	NO, UNCLEAR or N/A
Fernandez_2005	YES	YES	NO, UNCLEAR or N/A	YES	YES	YES	YES	NO, UNCLEAR or N/A	NO, UNCLEAR or N/A	NO, UNCLEAR or N/A	NO, UNCLEAR or N/A	YES	NO, UNCLEAR or N/A	YES
Fryer_2010	YES	YES	YES	NO, UNCLEAR or N/A	NO, UNCLEAR or N/A	YES	YES	YES	YES	YES	YES	NO, UNCLEAR or N/A	NO, UNCLEAR or N/A	YES
Haas&Peterson_1992	YES	YES	YES	NO, UNCLEAR or N/A	YES	YES	YES	YES	YES	NO, UNCLEAR or N/A	NO, UNCLEAR or N/A	YES	YES	YES
Harlick_2007	YES	YES	YES	YES	NO, UNCLEAR or N/A	YES	YES	YES	YES	YES	YES	YES	NO, UNCLEAR or N/A	NO, UNCLEAR or N/A
Humphreys_2004	NO, UNCLEAR or N/A	YES	YES	YES	YES	YES	YES	YES	YES	YES	YES	NO, UNCLEAR or N/A	YES	YES
Jende_1997	YES	YES	YES	NO, UNCLEAR or N/A	YES	YES	YES	YES	YES	YES	YES	YES	YES	YES
King_2007	YES	YES	YES	YES	YES	YES	YES	NO, UNCLEAR or N/A	YES	NO, UNCLEAR or N/A	NO, UNCLEAR or N/A	YES	YES	YES
Knutson_2002	YES	NO, UNCLEAR or N/A	YES	YES	YES	YES	YES	YES	YES	YES	YES	NO, UNCLEAR or N/A	YES	NO, UNCLEAR or N/A
Landel_2008	YES	YES	YES	YES	YES	YES	YES	YES	YES	YES	YES	NO, UNCLEAR or N/A	YES	YES
Laslet_2003	YES	YES	YES	NO, UNCLEAR or N/A	NO, UNCLEAR or N/A	NO, UNCLEAR or N/A	NO, UNCLEAR or N/A	YES	YES	YES	YES	YES	YES	YES
Laslet_2005	YES	YES	YES	YES	YES	NO, UNCLEAR or N/A	YES	YES	YES	YES	YES	YES	YES	YES
Leach_1993	YES	YES	YES	YES	YES	YES	YES	YES	YES	YES	NO, UNCLEAR or N/A	YES	YES	YES
Lebeouf_1990	YES	YES	NO, UNCLEAR or N/A	YES	YES	YES	YES	YES	YES	YES	NO, UNCLEAR or N/A	NO, UNCLEAR or N/A	YES	YES
Leboeuf-Yde_2000	YES	YES	YES	YES	NO, UNCLEAR or N/A	YES	YES	YES	YES	YES	YES	YES	YES	YES
Leboeuf-Yde_2002	YES	YES	YES	YES	YES	YES	YES	YES	YES	YES	YES	YES	YES	YES
Lehman_2002	NO, UNCLEAR or N/A	YES	YES	NO, UNCLEAR or N/A	YES	YES	YES	YES	YES	YES	NO, UNCLEAR or N/A	YES	YES	YES
Levangie_1999	YES	YES	YES	YES	YES	YES	YES	YES	YES	NO, UNCLEAR or N/A	YES	YES	YES	YES
McCulloch_1993	YES	YES	YES	YES	YES	YES	YES	YES	YES	YES	YES	YES	YES	YES
Nansel_1988	YES	YES	NO, UNCLEAR or N/A	YES	NO, UNCLEAR or N/A	YES	YES	YES	NO, UNCLEAR or N/A	YES	NO, UNCLEAR or N/A	YES	YES	NO, UNCLEAR or N/A
Ogince_2007	YES	YES	YES	YES	YES	NO, UNCLEAR or N/A	YES	YES	NO, UNCLEAR or N/A	YES	NO, UNCLEAR or N/A	YES	YES	YES
Osterbauer_1996	YES	YES	NO, UNCLEAR or N/A	NO, UNCLEAR or N/A	NO, UNCLEAR or N/A	NO, UNCLEAR or N/A	NO, UNCLEAR or N/A	YES	NO, UNCLEAR or N/A	NO, UNCLEAR or N/A	NO, UNCLEAR or N/A	NO, UNCLEAR or N/A	YES	YES
Peterson_2008	NO, UNCLEAR or N/A	YES	NO, UNCLEAR or N/A	YES	YES	YES	YES	YES	YES	YES	YES	NO, UNCLEAR or N/A	YES	YES
Petrone_2003	YES	YES	NO, UNCLEAR or N/A	YES	YES	YES	YES	YES	YES	YES	YES	YES	YES	YES
Phillips_1996	YES	YES	YES	YES	YES	YES	YES	YES	YES	YES	YES	YES	YES	YES
Pollard_2006	YES	YES	YES	YES	YES	YES	YES	YES	NO, UNCLEAR or N/A	YES	YES	NO, UNCLEAR or N/A	YES	YES
Roy_2008 #187	NO, UNCLEAR or N/A	YES	YES	YES	NO, UNCLEAR or N/A	YES	YES	YES	YES	YES	YES	YES	YES	YES
Sandmark_1995	YES	YES	YES	YES	YES	YES	YES	YES	YES	YES	YES	NO, UNCLEAR or N/A	YES	YES
Taylor_1990	YES	YES	NO, UNCLEAR or N/A	YES	YES	YES	YES	YES	YES	YES	YES	NO, UNCLEAR or N/A	YES	YES
Viitanen_2000	YES	YES	YES	YES	YES	YES	YES	YES	YES	NO, UNCLEAR or N/A	NO, UNCLEAR or N/A	YES	YES	YES
Zaproudina_2006	YES	YES	YES	YES	YES	YES	YES	YES	YES	NO, UNCLEAR or N/A	NO, UNCLEAR or N/A	NO, UNCLEAR or N/A	YES	YES
Cibulka 1999	YES	YES	NO, UNCLEAR or N/A	YES	NO, UNCLEAR or N/A	NO, UNCLEAR or N/A	NO, UNCLEAR or N/A	YES	NO, UNCLEAR or N/A	NO, UNCLEAR or N/A	YES	NO, UNCLEAR or N/A	NO, UNCLEAR or N/A	NO, UNCLEAR or N/A
Montgomery_1995	YES	NO, UNCLEAR or N/A	YES	YES	YES	YES	YES	NO, UNCLEAR or N/A	YES	YES	NO, UNCLEAR or N/A	NO, UNCLEAR or N/A	NO, UNCLEAR or N/A	NO, UNCLEAR or N/A
Fortin_1997	YES	YES	YES	NO, UNCLEAR or N/A	YES	NO, UNCLEAR or N/A	YES	YES	YES	NO, UNCLEAR or N/A	NO, UNCLEAR or N/A	NO, UNCLEAR or N/A	NO, UNCLEAR or N/A	NO, UNCLEAR or N/A
Harrison_2004	YES	YES	YES	NO, UNCLEAR or N/A	YES	YES	NO, UNCLEAR or N/A	YES	YES	NO, UNCLEAR or N/A	NO, UNCLEAR or N/A	YES	NO, UNCLEAR or N/A	YES
Jull_1988	YES	YES	YES	YES	YES	YES	YES	YES	YES	YES	YES	YES	YES	YES
Diakow_1988	NO, UNCLEAR or N/A	NO, UNCLEAR or N/A	NO, UNCLEAR or N/A	NO, UNCLEAR or N/A	YES	YES	YES	NO, UNCLEAR or N/A	YES	YES	NO, UNCLEAR or N/A	NO, UNCLEAR or N/A	YES	YES
Yamashita_2002	YES	YES	YES	NO, UNCLEAR or N/A	YES	YES	YES	YES	YES	NO, UNCLEAR or N/A	YES	NO, UNCLEAR or N/A	YES	NO, UNCLEAR or N/A
Imoto_2007	YES	YES	YES	YES	YES	YES	YES	YES	YES	NO, UNCLEAR or N/A	YES	NO, UNCLEAR or N/A	YES	YES
Dankaerts_2006	YES	YES	YES	YES	YES	YES	YES	YES	YES	NO, UNCLEAR or N/A	YES	YES	NO, UNCLEAR or N/A	NO, UNCLEAR or N/A
Fritz_2011	YES	YES	YES	YES	YES	YES	YES	YES	YES	NO, UNCLEAR or N/A	NO, UNCLEAR or N/A	YES	YES	YES
Harrison_1998	YES	YES	YES	NO, UNCLEAR or N/A	YES	YES	NO, UNCLEAR or N/A	YES	YES	NO, UNCLEAR or N/A	YES	YES	NO, UNCLEAR or N/A	NO, UNCLEAR or N/A
Harrison_2003	YES	YES	YES	YES	YES	YES	YES	YES	YES	NO, UNCLEAR or N/A	YES	YES	YES	YES
Abbott_2006	YES	YES	YES	YES	YES	YES	YES	YES	YES	YES	YES	YES	YES	YES
